# Supplementary material for: Economic Burden of RSV-Associated Hospitalizations in Switzerland: A Nationwide Analysis (2017–2023)
Source: Healthcare (Basel). 2026 Jun 15;14(12):1722. doi: 10.3390/healthcare14121722 (PMC13300369; doi:10.3390/healthcare14121722)
Supplement: Supplementary file 1 [file healthcare-14-01722-s001.zip]

Archive with 1 entries (1 files):
- healthcare-4291574-supplementary.pdf
